# Supplementary material for: Correction: Effects of deferoxamine on blood-brain barrier disruption after subarachnoid hemorrhage
Source: PLoS One. 2025 Nov 24;20(11):e0337371. doi: 10.1371/journal.pone.0337371 (PMC12643300; doi:10.1371/journal.pone.0337371)
Supplement: S1 File — (ZIP) [file pone.0337371.s001.zip › Figure1a_EB.xlsx]

## Sheet: 工作表1
Day 1				Day 3				Day 7
CX		BG		CX		BG		CX		BG
Sham	SAH	Sham	SAH	Sham	SAH	Sham	SAH	Sham	SAH	Sham	SAH
2.12	3.51	1.94	3.05	1.48	6.34	1.93	1.56	1.78	2.05	1.58	2.68
1.73	2.89	1.98	1.3	1.91	6	1.66	4.04	1.82	6.44	1.89	5.92
2.21	3.78	1.45	1.01	2.24	4.46	1.89	1.64	1.94	2.79	1.89	2.04
2.36	5.29	2.21	2.81	1.88	6.88	1.84	1.05	1.67	2.41	1.95	3.02
2.105	3.8675	1.895	2.0425	1.8775	5.92	1.83	2.0725	1.8025	3.4225	1.8275	3.415
0.268887	1.0189	0.319635	1.03626	0.311167	1.03859	0.119164	1.33744	0.111467	2.03423	0.167407	1.71871
