# Supplementary material for: Correction: Effects of deferoxamine on blood-brain barrier disruption after subarachnoid hemorrhage
Source: PLoS One. 2025 Nov 24;20(11):e0337371. doi: 10.1371/journal.pone.0337371 (PMC12643300; doi:10.1371/journal.pone.0337371)
Supplement: S1 File — (ZIP) [file pone.0337371.s001.zip › Figure1c_Water Content.xlsx]

## Sheet: 工作表1
Day 1				Day 3				Day 7
CX		BG		CX		BG		CX		BG
Sham	SAH	Sham	SAH	Sham	SAH	Sham	SAH	Sham	SAH	Sham	SAH
79.04	80.44	77.84	77.93	78.34	82.08	78.42	78.07	77.08	80.15	77.04	77.59
79.43	80.76	78.06	77.21	79.4	81.51	77.09	79.41	80.4	80.34	75.73	76.05
80.49	80.55	77.47	78.05	79.42	82.54	80.04	79.03	79.46	79.53	79.54	78.43
79.94	80.31	77.04	78.02	79.24	82.01	77.94	80.6	79.2	78.45	77.55	77.53
79.725	80.515	77.6025	77.8025	79.1	82.035	78.3725	79.2775	79.035	79.6175	77.465	77.4
0.629206	0.190526	0.447092	0.398278	0.51303	0.421624	1.24025	1.04656	1.40156	0.851719	1.58153	0.989343
