# Supplementary material for: Correction: Effects of deferoxamine on blood-brain barrier disruption after subarachnoid hemorrhage
Source: PLoS One. 2025 Nov 24;20(11):e0337371. doi: 10.1371/journal.pone.0337371 (PMC12643300; doi:10.1371/journal.pone.0337371)
Supplement: S2 File — (ZIP) [file pone.0337371.s002.zip]

Archive with 2 entries (2 files):
- Figure2a_EB.pzfx
- Figure2c_Brain water content.pzfx
