# Supplementary material for: Correction: Effects of deferoxamine on blood-brain barrier disruption after subarachnoid hemorrhage
Source: PLoS One. 2025 Nov 24;20(11):e0337371. doi: 10.1371/journal.pone.0337371 (PMC12643300; doi:10.1371/journal.pone.0337371)
Supplement: S3 File — (ZIP) [file pone.0337371.s003.zip]

Archive with 16 entries (16 files):
- Figure3a_Occludin blot.pzf
- Figure3a_occludin SAH.tif
- Figure3a_occludin SAH+DFX.tif
- Figure3a_occludin sham.tif
- Figure3a_occludin-beta WB.tif
- Figure3b_ZO-1 beta.tif
- Figure3b_ZO-1 blot.pzf
- Figure3b_ZO-1 SAH.tif
- Figure3b_ZO-1 SAH+DFX tif.tif
- Figure3b_ZO-1 sham.tif
- Figure3b_ZO-1 WB.tif
- Figure3c_claudin-5  WB.tif
- Figure3c_claudin-5 blot.pzf
- Figure3c_Claudin-5 SAH.tif
- Figure3c_Claudin-5 SAH+DFX.tif
- Figure3c_Claudin-5 Sham.tif
