# Supplementary material for: Correction: Effects of deferoxamine on blood-brain barrier disruption after subarachnoid hemorrhage
Source: PLoS One. 2025 Nov 24;20(11):e0337371. doi: 10.1371/journal.pone.0337371 (PMC12643300; doi:10.1371/journal.pone.0337371)
Supplement: S4 File — (ZIP) [file pone.0337371.s004.zip]

Archive with 6 entries (6 files):
- Figure5b_FTH blot.tif
- Figure5b_FTH-beta blot.PNG
- Figure5c_FTL blot.pzf
- Figure5c_FTL blot.tif
- Figure5c_FTL-beta blot.tif
- Figure5b_FTH blot.pzfx
