# Supplementary material for: Correction: Effects of deferoxamine on blood-brain barrier disruption after subarachnoid hemorrhage
Source: PLoS One. 2025 Nov 24;20(11):e0337371. doi: 10.1371/journal.pone.0337371 (PMC12643300; doi:10.1371/journal.pone.0337371)
Supplement: S5 File — (ZIP) [file pone.0337371.s005.zip]

Archive with 3 entries (3 files):
- Figure6a_Behavioral and activity scores.xlsx
- Figure6b_Morris water maze test-1.xlsx
- Figure6b_Morris water maze test-2.xlsx
