# Supplementary material for: Correction: Effects of deferoxamine on blood-brain barrier disruption after subarachnoid hemorrhage
Source: PLoS One. 2025 Nov 24;20(11):e0337371. doi: 10.1371/journal.pone.0337371 (PMC12643300; doi:10.1371/journal.pone.0337371)
Supplement: S5 File — (ZIP) [file pone.0337371.s005.zip › Figure6a_Behavioral and activity scores.xlsx]

## Sheet: Sheet1
Sham	SAH	SAH+DFX
1	3	2
0	2	2
1	5	3
0	6	1
0	5	2
		3
0.4	4.2	2.17		平均
