# Supplementary material for: Correction: Effects of deferoxamine on blood-brain barrier disruption after subarachnoid hemorrhage
Source: PLoS One. 2025 Nov 24;20(11):e0337371. doi: 10.1371/journal.pone.0337371 (PMC12643300; doi:10.1371/journal.pone.0337371)
Supplement: S5 File — (ZIP) [file pone.0337371.s005.zip › Figure6b_Morris water maze test-1.xlsx]

## Sheet: Sheet1
实验组名	动物名	开始时间	结束时间	总时间	总路程(mm)	平均速度(mm/s)	潜伏期(s)	上台前路程(mm)	上台前速度(mm/s)	I象限路程(mm)	I象限路程(%)	I象限时间(s)	I象限时间(%)	II象限路程(mm)	II象限路程(%)	II象限时间(s)	II象限时间(%)	III象限路程(mm)	III象限路程(%)	III象限时间(s)	III象限时间(%)	IV象限路程(mm)	IV象限路程(%)	IV象限时间(s)	IV象限时间(%)	中心路程(mm)	中心时间(s)	周围路程(mm)	周围时间(s)	站台周围范围I路程(mm)	站台周围范围I时间(s)	站台周围范围II路程(mm)	站台周围范围II时间(s)	站台周围范围III路程(mm)	站台周围范围III时间(s)	站台周围范围IV路程(mm)	站台周围范围IV时间(s)	校正后站台接近估计平均值(mm)	校正后站台接近估计累加值(mm)	站台穿越次数	初始角(弧度)	上下台情况
120502	1'	00:00:00	00:02:00	120	20349.2	169.58	120	20349.2	169.58	4146.02	20.37	22.2	18.5	4302.8	21.14	21.1	17.58	7056.18	34.68	41.1	34.25	4844.19	23.81	35.6	29.67	15688.2	77.4	4014.49	42.6	1809.71	10.5	4461.83	25	4049.49	21.6	4003.84	24.9	689.19	798770	1	2.67	0
120502	2	0	0.00138889	120	33514.3	279.29	120	33514.3	279.29	5526.25	16.49	20.1	16.75	11396.7	34.01	38.3	31.92	9305.41	27.77	35.1	29.25	7285.96	21.74	26.5	22.08	21879.8	72.5	10195.5	47.5	3397.24	11	7185.26	27.6	6838.35	27.7	5675.42	23.9	622.67	745332	4	0.54	0
120502	3	0	0.00138889	120	20646.8	172.06	120	20646.8	172.06	1793.8	8.69	10.1	8.42	10381.2	50.28	60.4	50.33	5624.86	27.24	33.5	27.92	2846.92	13.79	16	13.33	17139.2	96.2	3064.51	23.8	5381.84	34.4	6931.89	41.9	2333.94	16.5	2074.51	10.3	442.97	517386	2	0.37	0
120502	6	0	0.00138889	120	30431.6	253.6	120	30431.6	253.6	7773.4	25.54	26.8	22.33	6281.96	20.64	22.2	18.5	8704.6	28.6	41.7	34.75	7671.7	25.21	29.3	24.42	15958.8	59.6	13535.3	60.4	1854.89	7.2	5552.01	22.4	5743.93	27	3783.06	18.8	708.59	832589	2	0.91	0
120502	8	0	0.00138889	120	24384.9	203.21	120	24384.9	203.21	3337.65	13.69	17.7	14.75	7473.07	30.65	38.3	31.92	7417.16	30.42	35.1	29.25	6157.06	25.25	28.9	24.08	14417	61.7	9096.45	58.3	2336.43	12.4	6872.54	33.9	3598.37	20.4	2480.33	13.2	639.95	749387	3	2.03	0
120502	9	0	0.00138889	120	23565.8	196.38	120	23565.8	196.38	5543.4	23.52	27.3	22.75	6096.57	25.87	27.6	23	7847.28	33.3	43.7	36.42	4078.59	17.31	21.4	17.83	16067.7	73.9	6562.26	46.1	2509.59	11.5	4459.98	21.7	5441.64	30.4	6278.52	38.9	597.39	697747	3	0.62	0
120502	10	0	0.00138889	120	28052	233.77	120	28052	233.77	4808.15	17.14	17.2	14.33	5762.75	20.54	25.1	20.92	8312.74	29.63	35.7	29.75	9168.38	32.68	42	35	12979.4	55.9	13816.2	64.1	898.89	4.1	4689.42	21.1	4960.2	22.3	4114.89	18.2	773.64	907483	0	2.21	0
120502	11	0	0.00138889	120	22476.6	187.3	120	22476.6	187.3	2300.16	10.23	10.8	9	6610.68	29.41	33	27.5	12036.5	53.55	69.2	57.67	1529.21	6.8	7	5.83	13869.4	69.8	7460.78	50.2	2184.6	12	5931.95	30.9	7287.01	48	3418.64	19.8	536.18	625724	2	1.37	0
120502	12	0	0.00138889	120	17263.1	143.86	120	17263.1	143.86	3919.67	22.71	22.8	19	3621.41	20.98	20.8	17.33	6352.6	36.8	53.4	44.5	3369.38	19.52	23	19.17	14933.7	108.7	1955.55	11.3	1076.62	6.7	4155.4	29	5573.87	52.1	2882.89	19.9	567.1	657266	0	0.18	0
120502	15	0	0.00138889	120	24364.6	203.04	120	24364.6	203.04	3163.24	12.98	13.3	11.08	6751.32	27.71	31	25.83	10731	44.04	55.5	46.25	3718.98	15.26	20.2	16.83	11779.5	57.4	11327.1	62.6	1097.39	6	6477.13	32.8	4933.78	26.1	5003.96	27.6	645.64	753458	0	0.38	0
120502	16	0	0.00138889	120	21744.1	181.2	120	21744.1	181.2	2814.44	12.94	14	11.67	7993.79	36.76	40.6	33.83	7164.28	32.95	44.8	37.33	3771.58	17.35	20.6	17.17	12619.7	62	8253.45	58	1546.16	7.1	6105.19	31	3835.94	27.7	3775.51	24.9	623.07	726502	2	0.52	0
120502	17	0	0.00138889	120	27343.3	227.86	120	27343.3	227.86	6110.28	22.35	24.9	20.75	8301.45	30.36	37.5	31.25	8511.31	31.13	41.6	34.67	4420.24	16.17	16	13.33	15399.1	64.5	10608.8	55.5	1263.49	5.3	5938.19	30.7	6955.36	33.9	6120.21	26.5	626.22	733300	0	0.29	0
120502	18	0	0.00138889	120	20594	171.62	120	20594	171.62	3976.58	19.31	18.4	15.33	5972.94	29	28.8	24	6505.69	31.59	53	44.17	4138.82	20.1	19.8	16.5	13668.3	81.2	6181.27	38.8	1622.48	10.4	4786.96	31.2	4769.58	38.7	4447.99	20.7	573.29	666731	1	2.07	0
	Sham	Vechile	DFX
	20646.8	30431.6	20349.2
	28052	24384.9	33514.3
	17263.1	27343.3	23565.8
	21744.1	20594	22476.6
			24364.6
