# Supplementary material for: Correction: Effects of deferoxamine on blood-brain barrier disruption after subarachnoid hemorrhage
Source: PLoS One. 2025 Nov 24;20(11):e0337371. doi: 10.1371/journal.pone.0337371 (PMC12643300; doi:10.1371/journal.pone.0337371)
Supplement: S5 File — (ZIP) [file pone.0337371.s005.zip › Figure6b_Morris water maze test-2.xlsx]

## Sheet: Sheet1
实验组名	动物名	开始时间	结束时间	总时间	总路程(mm)	平均速度(mm/s)	潜伏期(s)	上台前路程(mm)	上台前速度(mm/s)	I象限路程(mm)	I象限路程(%)	I象限时间(s)	I象限时间(%)	II象限路程(mm)	II象限路程(%)	II象限时间(s)	II象限时间(%)	III象限路程(mm)	III象限路程(%)	III象限时间(s)	III象限时间(%)	IV象限路程(mm)	IV象限路程(%)	IV象限时间(s)	IV象限时间(%)	中心路程(mm)	中心时间(s)	周围路程(mm)	周围时间(s)	站台周围范围I路程(mm)	站台周围范围I时间(s)	站台周围范围II路程(mm)	站台周围范围II时间(s)	站台周围范围III路程(mm)	站台周围范围III时间(s)	站台周围范围IV路程(mm)	站台周围范围IV时间(s)	校正后站台接近估计平均值(mm)	校正后站台接近估计累加值(mm)	站台穿越次数	初始角(弧度)	上下台情况
121502	1	00:00:00	00:02:00	120	25430.9	211.92	120	25430.9	211.92	3850.52	15.14	15.4	12.83	6604.47	25.97	33.8	28.17	7431.51	29.22	36.7	30.58	7544.36	29.67	34.1	28.42	23182.8	101.3	1270.98	18.7	4393.87	19.9	3263.99	17.5	4031.97	19	4698.65	24	648.62	743969	4	0.96	0
121502	2	00:00:00	00:02:00	120	29161	243.01	120	29161	243.01	8963.97	30.74	36.9	30.75	6524.27	22.37	24.5	20.42	5590.47	19.17	22.4	18.67	8082.29	27.72	36.2	30.17	25075.6	99.9	2752.02	20.1	4529.01	22	5851.32	25.7	5412.03	25.6	2902.14	12.1	576.45	666372	6	0.2	0
121502	3	00:00:00	00:02:00	120	20659.7	172.16	120	20659.7	172.16	3151.66	15.26	16.3	13.58	4181.75	20.24	23	19.17	4821.92	23.34	26.9	22.42	8504.4	41.16	53.8	44.83	18990.5	105.8	1197.67	14.2	4128.5	24.8	4199.12	28	5247.11	33	2046.55	12	505.28	571472	4	1.62	0
121501	6	00:00:00	00:02:00	120	27891.1	232.43	120	27891.1	232.43	6378.64	22.87	26.8	22.33	8930.89	32.02	33.8	28.17	7127.03	25.55	33.3	27.75	5454.57	19.56	26.1	21.75	12768.8	70.4	14497	49.6	1199.36	7.1	4336.36	22.9	4431.35	21.7	4787.76	25.7	702.54	808621	1	2.08	0
121502	8	00:00:00	00:02:00	120	22770.3	189.75	120	22770.3	189.75	2823.01	12.4	11.7	9.75	5453.21	23.95	29.8	24.83	11782.8	51.75	65.5	54.58	2711.22	11.91	13	10.83	17327.6	78.7	4513.48	41.3	1075.11	5.2	3051.42	15.3	5129.63	25.5	3171.45	16.8	791.83	901108	0	0.99	0
121502	9	00:00:00	00:02:00	120	22427.5	186.9	120	22427.5	186.9	2110.62	9.41	10.6	8.83	4819.69	21.49	24.6	20.5	11344.4	50.58	61.7	51.42	4152.78	18.52	23.1	19.25	13609.1	76.1	8058.83	43.9	2002.79	13.5	2528.66	14.2	1514.59	8.5	3756.66	21.1	768.32	873577	3	1.64	0
121502	10	00:00:00	00:02:00	120	25693.4	214.11	120	25693.4	214.11	3873.06	15.07	13.4	11.17	4024.13	15.66	16.7	13.92	9815.96	38.2	54.8	45.67	7980.27	31.06	35.1	29.25	20185.8	85.8	4292.3	34.2	3661.08	16.9	3271.79	15.6	4487.33	23.4	4414.74	25.9	640.08	735449	4	1.81	0
121502	11	00:00:00	00:02:00	120	23757.4	197.98	120	23757.4	197.98	7610.57	32.03	35.8	29.83	6493.93	27.33	30.9	25.75	4697.58	19.77	26.8	22.33	4955.28	20.86	26.5	22.08	20787	99	2409.79	21	2417	14.5	4284.78	22.8	4628.44	24.7	5809.26	30.2	621.56	711688	4	0.5	0
121502	12	00:00:00	00:02:00	120	19385.7	161.55	120	19385.7	161.55	2134.71	11.01	11.2	9.33	7559.64	39	39.9	33.25	6213.13	32.05	48.6	40.5	3478.26	17.94	20.3	16.92	15741.5	100.4	3335.48	19.6	1170.84	5.5	2760.79	20.6	4381.37	35.9	4505.7	31.7	670.98	766264	0	0.12	0
121502	15	00:00:00	00:02:00	120	23099.1	192.49	120	23099.1	192.49	3177.35	13.76	16.5	13.75	7735.85	33.49	39.2	32.67	7916.66	34.27	39.9	33.25	4269.28	18.48	24.4	20.33	13763.6	71.9	8296.47	48.1	1456.51	9.8	2610.54	16.1	4508.73	27.4	2561.55	13.4	745.5	852101	3	1.13	0
121502	16	00:00:00	00:02:00	120	20682.8	172.36	120	20682.8	172.36	3417.89	16.53	13.7	11.42	7326.26	35.42	49	40.83	4149.84	20.06	23.3	19.42	5788.78	27.99	34	28.33	15222.3	87.5	4486.12	32.5	2642.66	16.3	2890.65	18	2886.55	15.9	3345.39	17.6	683.51	774412	4	0.12	0
121502	17	00:00:00	00:02:00	120	27617.2	230.14	120	27617.2	230.14	4765.43	17.26	18.1	15.08	9275.82	33.59	44.5	37.08	8079.48	29.26	33.7	28.08	5496.45	19.9	23.7	19.75	15384.2	63.6	10822.6	56.4	1626.7	7.2	3630.64	17.5	4081.62	18.4	4998.84	23.2	793.92	913012	0	2.06	0
121502	18	00:00:00	00:02:00	120	21084.5	175.7	120	21084.5	175.7	5811.52	27.56	34.1	28.42	7764.6	36.83	37.3	31.08	2728.41	12.94	13.1	10.92	4780.01	22.67	35.5	29.58	13552.6	79.6	6979.91	40.4	1479.75	13.7	4047.64	32.8	2995.83	18.6	3143.48	16.4	648.08	733626	0	1.34	1	119.8	21067.9	0.2
																							SM	SH	SD				SM	SH	SD
																							4128.5	1199.36	4393.87				24.8	7.1	19.9			SM	SH	SD
																							3661.08	1075.11	4529.01				16.9	5.2	22			4	3	4
																							1170.84	1626.7	2002.79				5.5	7.2	13.5			4	0	6
																							2642.66	1479.75	2417				16.3	13.7	14.5			0	0	3
																								站台周围范围I路程(mm)	1456.51					站台周围范围I时间(s)	9.8			4	0	4
																																			站台穿越次数	3
